# Supplementary material for: Exploring Factors Contributing to the Smoking Behaviour among Hong Kong Chinese Young Smokers during COVID-19 Pandemic: A Qualitative Study
Source: Int J Environ Res Public Health. 2022 Mar 31;19(7):4145. doi: 10.3390/ijerph19074145 (PMC8998443; doi:10.3390/ijerph19074145)
Supplement: Supplementary file 1 [file ijerph-19-04145-s001.zip]

Archive with 1 entries (1 files):
- ijerph-1653262-supplementary.pdf
